# Supplementary material for: Context-based sentiment analysis on customer reviews using machine learning linear models
Source: PeerJ Comput Sci. 2021 Dec 17;7:e813. doi: 10.7717/peerj-cs.813 (PMC8725657; doi:10.7717/peerj-cs.813)
Supplement: Supplemental Information 1 [file peerj-cs-07-813-s001.zip]

Archive with 4 entries (4 files):
- correctionDictionary.py
- FastTextSentimentPaperPresentationResults-Copy1.ipynb
- negationDictionay.py
- textPreprocess_15_NOV_19.py
