# Supplementary material for: Context-based sentiment analysis on customer reviews using machine learning linear models
Source: PeerJ Comput Sci. 2021 Dec 17;7:e813. doi: 10.7717/peerj-cs.813 (PMC8725657; doi:10.7717/peerj-cs.813)
Supplement: Supplemental Information 1 [file peerj-cs-07-813-s001.zip › correctionDictionary.py]

# Updated on 15-Nov-19


correction_DIC = {

    "y": "why",
    "k": "ok",
    "d": "the",
    "abt": "about",
    "advertisement": "ad",
    "aug": "august",
    "b4": "before",
    "cuz": "because",
    "becuz": "because",
    "bcoz": "because",
    "coz": "because",
    "boyfriend": "bf",
    "boy friend": "bf",
    "boyf": "bf",
    "bday": "birthday",
    "bros": "brother",
    "bro": "brother",
    "buzy": "busy",
    "boredd": "bore",
    "bn": "been",
    "chk": "check",
    "cud": "could",
    "dad": "daddy",
    "daddy": "daddy",
    "dec": "december",
    "father": "daddy",
    "dayyy": "day",
    "dayy": "day",
    "dne": "done",
    "dwn": "down",
    "feb": "february",
    "fkn": "fuck",
    "fuckin": "fuck",
    "fckn": "fuck",
    "fcuk": "fuck",
    "fk": "fuck",
    "fucker": "fuck",
    "fwd": "forwad",
    "gd": "good",
    "g00d": "good",
    "gud": "good",
    "gooodd": "good",
    "goodd": "good",
    "goood": "good",
    "gooood": "good",
    "goooood": "good",
    "gooooood": "good",
    "goooooood": "good",
    "gr": "great",
    "gr8": "great",
    "gr8t": "great",
    "ps2": "game",
    "ps3": "game",
    "hve": "have",
    "hv": "have",
    "hr": "hour",
    "hrs": "hour",
    "hw": "home work",
    "jan": "january",
    "jun": "june",
    "kinda": "kind of",
    "luv": "love",
    "luk": "look",
    "mar": "march",
    "mum": "mom",
    "mumy": "mom",
    "mother": "mom",
    "niiceee": "nice",
    "nite": "night",
    "nething": "nothing",
    "nvr": "never",
    "nov": "november",
    "oct": "october",
    "rite": "right",
    "sep": "september",
    "sec": "second",
    "seconds": "second",
    "skool": "school",
    "srsly": "seriously",
    "sis": "sister",
    "sist": "sister",
    "some1": "someone",
    "som": "some",
    "soo": "so",
    "sooo": "so",
    "sry": "sorry",
    "sucha": "such a",
    "pls": "please",
    "plz": "please",
    "ppl": "people",
    "ppls": "people",
    "tirred": "tired",
    "tireed": "tired",
    "tirreed": "tired",
    "thn": "then",
    "2morw": "tomorrow",
    "tmrw": "tomorrow",
    "2moro": "tomorrow",
    "2morow": "tomorrow",
    "2moz": "tomorrow",
    "2day": "today",
    "2night ": "tonight",
    "2nite": "tonight",
    "2nites": "tonight",
    "thx": "thanks",
    "thnks": "thanks",
    "thnk": "think",
    "tyme": "time",
    "television": "tv",
    "tru": "true",
    "vry": "very",
    "wat": "what",
    "wht": "what",
    "wtf": "what the fuck",
    "wth": "what the hell",
    "wrk": "work",
    "wk": "week",
    "wkend": "weekend",
    "wknd": "weekend",
    "yeaahh": "yeah",
    "yeahh": "yeah",
    "yeaah": "yeah",
    "yr": "year",

}
