# Supplementary material for: Context-based sentiment analysis on customer reviews using machine learning linear models
Source: PeerJ Comput Sci. 2021 Dec 17;7:e813. doi: 10.7717/peerj-cs.813 (PMC8725657; doi:10.7717/peerj-cs.813)
Supplement: Supplemental Information 1 [file peerj-cs-07-813-s001.zip › FastTextSentimentPaperPresentationResults-Copy1.ipynb]

# %% [code]
#import libraries
import re 
import pandas as pd 
import numpy as np 
import matplotlib.pyplot as plt 
import seaborn as sns
import string
import nltk
import itertools
import pickle
import time
import random
import swifter
import fasttext
from sklearn.metrics import confusion_matrix
from sklearn.model_selection import train_test_split
import textPreprocess_15_NOV_19 as tp
from collections import Counter
%matplotlib inline

# %% [code]
fastextSentiment = pd.read_csv('sentimentData-3s-11-OCT-19.csv')

# %% [code]
fastextSentiment.head()

# %% [code]
start_time = time.time()
fastextSentiment['fastext'] = fastextSentiment['reviews'].swifter.apply(lambda x: tp.text_preprocess(x,stopword_removal=False))
print("--- %s hours ---" % ((time.time() - start_time)/3600))

# %% [code]
fastextData = fastextSentiment[fastextSentiment.aws_sentiment != 'mixed'][:1200689]

# %% [code]
fastextData.shape

# %% [code]
plt.title(f'Frequency of Negative and Positive class:{fastextData.shape}')
sns.countplot(fastextData['aws_sentiment'],label = 'count');
plt.xlabel('Counts of {}'.format((Counter(fastextData['aws_sentiment']))));

# %% [code]
fastextData_2s = fastextData[fastextData.aws_sentiment != 'neutral']

# %% [code]
fastextData_2s.shape

# %% [code]
inputData = fastextData['fastext'].values.tolist()
outputData = fastextData['aws_sentiment'].values.tolist()

# %% [code]
outputData_prefix = ['__label__'+ str(y) for y in outputData]

# %% [code]
fastext1 = pd.DataFrame({'target': outputData_prefix,'reviews': inputData})

# %% [code]
x_train, x_test, y_train, y_test = train_test_split(fastext1['reviews'], fastext1['target'], test_size = 0.30, random_state=5)

# %% [code]
fastext1_trainData=pd.DataFrame({'train_y': y_train,'text': x_train})
fastext1_testData=pd.DataFrame({'test_y': y_test,'text': x_test})

# %% [code]
fastext1_trainData.to_csv('fastextTrainDataPPT.txt', sep='\t', index = False, header = False)
fastext1_testData.to_csv('fastextTestDataPPT.txt', sep='\t', index = False, header = False)

# %% [code]
fastext1_testData.head()

# %% [markdown]
# For 2 class

# %% [code]
inputData_2s = fastextData_2s['fastext'].values.tolist()
outputData_2s = fastextData_2s['aws_sentiment'].values.tolist()

outputData_prefix_2s = ['__label__'+ str(y) for y in outputData_2s]
fastext1_2s = pd.DataFrame({'target': outputData_prefix_2s,'reviews': inputData_2s})

x_train_2s, x_test_2s, y_train_2s, y_test_2s = train_test_split(fastext1_2s['reviews'], fastext1_2s['target'], test_size = 0.30, random_state=5)

fastext1_2s_trainData=pd.DataFrame({'train_y': y_train_2s,'text': x_train_2s})
fastext1_2s_testData=pd.DataFrame({'test_y': y_test_2s,'text': x_test_2s})

# %% [code]
fastext1_2s_trainData.to_csv('fastextTrainDataPPT2s.txt', sep='\t', index = False, header = False)
fastext1_2s_testData.to_csv('fastextTestDataPPT2s.txt', sep='\t', index = False, header = False)

# %% [code]
fastext1_2s_testData.shape

# %% [code]
def get_true_postive_count(cm, model, df, label_column_name, text_column_name, target_class):
    predictions = [model.predict(x)[0][0] for x in df[df[label_column_name] == target_class][text_column_name]]
    tp_count = len(list(filter(lambda x: x==target_class, predictions)))
    index = np.where(cm==tp_count)
    if index[0][0] == index[1][0]:
        return index[0][0]
    else:
        raise ValueError('COuld not find the index ' + index)
        
        
def resolve_labels_sequence(classes, cm, model, df, label_column_name, text_column_name):
    target_seq = [0] * len(classes)
    for label in classes:
        index = get_true_postive_count(cm, model, df, label_column_name, text_column_name, label)
        target_seq[index] = label
    return target_seq

def fasttext_confusion_matrix(model, pd_test_data, label_column_name, text_column_name):
    test_labels = pd_test_data[label_column_name]
    test_labels = np.array(test_labels)
    _classes = list(set(test_labels))
    pred_labels = [model.predict(x)[0][0] for x in pd_test_data[text_column_name]]
    pred_labels = np.array(pred_labels)
    eq = test_labels == pred_labels
    print("Accuracy: " + str(eq.sum() / len(test_labels)))
    cm = confusion_matrix(test_labels, pred_labels)
    labels = resolve_labels_sequence(_classes, cm, model, pd_test_data, label_column_name, text_column_name)
    print(labels)
    print(confusion_matrix(test_labels, pred_labels, labels=labels))
    df_cm = pd.DataFrame(cm, index = labels, columns = labels)
    plt.figure(figsize = (10,7))
    sns.heatmap(df_cm, annot=True)

# %% [markdown]
# FastText unigram results for 2 class

# %% [code]
start_time = time.time()
fastextModelUnigram_2s = fasttext.train_supervised(input='fastextTrainDataPPT2s.txt', epoch=10, lr=0.01,loss='softmax', wordNgrams=1, verbose=2,minCount=1,thread=12)
print("--- %s Minutes ---" % ((time.time() - start_time)/60))

# %% [code]
fasttext_confusion_matrix(fastextModelUnigram_2s, fastext1_2s_testData, 'test_y', 'text')

# %% [markdown]
# FastText bigram results for 2 class

# %% [code]
start_time = time.time()
fastextModelbigram_2s = fasttext.train_supervised(input='fastextTrainDataPPT2s.txt', epoch=10, lr=0.01,loss='softmax', wordNgrams=2, verbose=2,minCount=1,thread=12)
print("--- %s Minutes ---" % ((time.time() - start_time)/60))

# %% [code]
fasttext_confusion_matrix(fastextModelbigram_2s, fastext1_2s_testData, 'test_y', 'text')

# %% [markdown]
# FastText trigram results for 2 class

# %% [code]
start_time = time.time()
fastextModeltrigram_2s = fasttext.train_supervised(input='fastextTrainDataPPT2s.txt', epoch=10, lr=0.01,loss='softmax', wordNgrams=3, verbose=2,minCount=1,thread=12)
print("--- %s Minutes ---" % ((time.time() - start_time)/60))

# %% [code]
fasttext_confusion_matrix(fastextModeltrigram_2s, fastext1_2s_testData, 'test_y', 'text')

# %% [code]
fastextModeltrigram_2s.save_model('fastextModeltrigram_2sPPT.bin')
